# Supplementary material for: Nutritional, Fatty Acids, (Poly)phenols and Technological Properties of Flower Powders from Fuchsia hybrida and Alcea rosea
Source: Foods. 2024 Jan 11;13(2):237. doi: 10.3390/foods13020237 (PMC10814466; doi:10.3390/foods13020237)
Supplement: Supplementary file 1 [file foods-13-00237-s001.zip]

Archive with 1 entries (1 files):
- foods-2789640-supplementary.pdf
